# Supplementary material for: SARS-CoV-2 Modulation of HIV Latency Reversal in a Myeloid Cell Line: Direct and Bystander Effects
Source: Viruses. 2024 Aug 17;16(8):1310. doi: 10.3390/v16081310 (PMC11359691; doi:10.3390/v16081310)
Supplement: Supplementary file 1 [file viruses-16-01310-s001.zip]

Archive with 5 entries (5 files):
- SuppFig1.tiff
- SuppFig2.tiff
- SuppFig3.tiff
- SuppFig4.tiff
- SuppFig5.tiff
